# Supplementary material for: The protection of mesenchymal stem cells in metabolic reprogramming and endothelial-mesenchymal transition in diabetic aortas
Source: Stem Cells Transl Med. 2026 Jan 13;15(1):szaf077. doi: 10.1093/stcltm/szaf077 (PMC12803787; doi:10.1093/stcltm/szaf077)
Supplement: szaf077_Supplementary_Data [file szaf077_supplementary_data.zip]

Archive with 1 entries (1 files):
- Supplementary Information-SCTM-25-0021.pdf
